# Supplementary material for: Fit Hearts, Better Outcomes? A Systematic Review and Meta-Analysis of Exercise Intensity and Peak VO2 in Hypertrophic Cardiomyopathy
Source: J Clin Med. 2025 Oct 22;14(21):7466. doi: 10.3390/jcm14217466 (PMC12610065; doi:10.3390/jcm14217466)
Supplement: Supplementary file 1 [file jcm-14-07466-s001.zip]

Archive with 1 entries (1 files):
- jcm-3870221-supplementary.pdf
